# Supplementary material for: Identification of KLHL12 Ligands Using Fragment-Based Methods
Source: J Med Chem. 2026 Mar 30;69(7):7709–31. doi: 10.1021/acs.jmedchem.5c02931 (PMC13071877; doi:10.1021/acs.jmedchem.5c02931)
Supplement: Supplementary file 2 [file jm5c02931_si_002.csv]

compound	SMILES	KLHL12 NMR Kd (µM)	KLHL12 FPA Ki (µM)	KLHL12 SPR Kd (µM)	KLHL12 NanoBRET IC50 (µM) Permeabilized cells	KLHL12 NanoBRET IC50 (µM) Live cells
1	Fc1ccccc1NC(=O)Cn2cnc3ccccc23	150
2	Fc1ccccc1NC(=O)Cn2ccc3ccccc23	231
3	Clc1ccccc1NC(=O)Cn2cnc3ccccc23	76
4	Fc1cccc(F)c1NC(=O)Cn2cnc3ccccc23	~35
5	Cc1ccc(NC(=O)Cn2cnc3ccccc23)c(F)c1	100
6	Cc1ccc(NC(=O)Cn2cnc3ccccc23)c(Cl)c1	~35	24.2
7a	Cc1ccc(NC(=O)Cn2cnc3ccccc23)c(Cl)c1C		9.9	19.1	9.9	>40
7b	Cc1cc(Cl)c(NC(=O)Cn2cnc3ccccc23)c(Cl)c1		4.4
7c	Clc1cc(Cl)c(NC(=O)Cn2cnc3ccccc23)c(Cl)c1		5.9
7d	Cc1nc2ccccc2n1CC(=O)Nc3c(Cl)cc(Cl)cc3Cl		9
7e	Nc1nc2ccccc2n1CC(=O)Nc3c(Cl)cc(Cl)cc3Cl		6.5
7f	CN(C)c1nc2ccccc2n1CC(=O)Nc3c(Cl)cc(Cl)cc3Cl		4.3
7g	CC(=O)Nc1nc2ccccc2n1CC(=O)Nc3c(Cl)cc(Cl)cc3Cl		3.6
7h	NCc1nc2ccccc2n1CC(=O)Nc3c(Cl)cc(Cl)cc3Cl		15.3	17.6
7i	NC(=O)c1nc2ccccc2n1CC(=O)Nc3c(Cl)cc(Cl)cc3Cl		37.8		27.5	>40
7j	Cc1cccc2c1nc(C)n2CC(=O)Nc3c(Cl)cc(Cl)cc3Cl		6.5	1.4
7k	Cc1cccc2c1nc(N)n2CC(=O)Nc3c(Cl)cc(Cl)cc3Cl		0.33	0.48	0.62	0.14
7l	Nc1nc2c(cccc2n1CC(=O)Nc3c(Cl)cc(Cl)cc3Cl)C4CC4		3.5
8a	COc1ccc2nc(N)n(CC(=O)Nc3c(Cl)cc(Cl)cc3Cl)c2c1		3
8b	COc1ccc2c(c1)nc(N)n2CC(=O)Nc3c(Cl)cc(Cl)cc3Cl		4.8
8c	Cc1ccc2nc(N)n(CC(=O)Nc3c(Cl)cc(Cl)cc3Cl)c2c1		7.8
8d	Cc1ccc2c(c1)nc(N)n2CC(=O)Nc3c(Cl)cc(Cl)cc3Cl		5.4
8e	Cc1cc2nc(N)n(CC(=O)Nc3c(Cl)cc(Cl)cc3Cl)c2cc1C		0.98
8f	Nc1nc2ccc(F)cc2n1CC(=O)Nc3c(Cl)cc(Cl)cc3Cl		2.8
8g	Nc1nc2ccc(Cl)cc2n1CC(=O)Nc3c(Cl)cc(Cl)cc3Cl		8.4
8h	Nc1nc2cc(F)c(F)cc2n1CC(=O)Nc3c(Cl)cc(Cl)cc3Cl		17.1
8i	Cc1c(F)ccc2c1nc(N)n2CC(=O)Nc3c(Cl)cc(Cl)cc3Cl		38.4
8j	Cc1ccc2c(nc(N)n2CC(=O)Nc3c(Cl)cc(Cl)cc3Cl)c1C		6.7
8k	Cc1cc(C)c2nc(N)n(CC(=O)Nc3c(Cl)cc(Cl)cc3Cl)c2c1		4.6
8l	Nc1nc2cccnc2n1CC(=O)Nc3c(Cl)cc(Cl)cc3Cl		20.5
8m	Cc1nccc2c1ncn2CC(=O)Nc3c(Cl)cc(Cl)cc3Cl		5.2
8n	Cc1cc2c(ncn2CC(=O)Nc3c(Cl)cc(Cl)cc3Cl)c(C)n1		10.5
9a	COC(=O)c1cc(Cl)c(NC(=O)Cn2c(N)nc3c(C)cccc23)c(Cl)c1		5.2
9b	Cc1cccc2c1nc(N)n2CC(=O)Nc3c(Cl)cc(cc3Cl)C(=O)NCc4ccccc4		23.3
9c	Cc1cccc2c1nc(N)n2CC(=O)Nc3c(Cl)cc(cc3Cl)C(=O)COc4ccccc4		11.4
9d	CCOCc1cc(Cl)c(NC(=O)Cn2c(N)nc3c(C)cccc23)c(Cl)c1		3.1	5.6	2.5	28.6
9e	CC(C)OCc1cc(Cl)c(NC(=O)Cn2c(N)nc3c(C)cccc23)c(Cl)c1		4.2	4.6	4.2	30.4
9f	Cc1cccc2c1nc(N)n2CC(=O)Nc3c(Cl)cc(CN4CCCC4=O)cc3Cl		4
9g	COC(=O)c1ccc(NC(=O)Cn2c(N)nc3c(C)cccc23)c(Cl)c1C		10.5
9h	Cc1cccc2c1nc(N)n2CC(=O)Nc3ccc(CO)c(C)c3Cl		2.2	2.3
9i	Cc1cccc2c1nc(N)n2CC(=O)Nc3ccc(CC(=O)Nc4ccccc4)c(C)c3Cl		5.7
9j	Cc1cccc2c1nc(N)n2CC(=O)Nc3ccc(CNC(=O)c4ccccc4)c(C)c3Cl		4.1
9k	Cc1cccc2c1nc(N)n2CC(=O)Nc3ccc(C(=O)NCc4ccccc4)c(C)c3Cl		3.7	1.5	0.21	0.18
9l	Cc1cccc2c1nc(N)n2CC(=O)Nc3c(Cl)cc(CNC(=O)c4ccccc4)c(C)c3Cl		11.5
10a	CN1CCN(Cc2cccc3c2nc(N)n3CC(=O)Nc4c(Cl)cc(Cl)cc4Cl)CC1		>200
10b	Nc1nc2c(CN3CCOCC3)cccc2n1CC(=O)Nc4c(Cl)cc(Cl)cc4Cl		4.7
10c	COC(=O)C1CCN(Cc2cccc3c2nc(N)n3CC(=O)Nc4c(Cl)cc(Cl)cc4Cl)C1		13.4
10d	Cc1nc2c(CN3CC[C@H](CO)C3)cccc2n1CC(=O)Nc4c(Cl)cc(Cl)cc4Cl		8.2
10e	Cc1nc2c(CN3CC[C@@H](CO)C3)cccc2n1CC(=O)Nc4c(Cl)cc(Cl)cc4Cl		11.8
10f	Nc1nc2c(CN3CCC(C3)N4CCOCC4)cccc2n1CC(=O)Nc5c(Cl)cc(Cl)cc5Cl		9.6
10g	Cc1nc2c(CN3CC[C@H](C3)N4CCS(=O)(=O)CC4)cccc2n1CC(=O)Nc5c(Cl)cc(Cl)cc5Cl		12.5
10h	Cc1nc2c(CN3CC[C@@H](C3)N4CCS(=O)(=O)CC4)cccc2n1CC(=O)Nc5c(Cl)cc(Cl)cc5Cl		10.1
10i	CC1CCN(CC1)C2CCN(Cc3cccc4c3nc(C)n4CC(=O)Nc5c(Cl)cc(Cl)cc5Cl)C2		6.8
10j	Cc1nc2c(CN3CCC(C3)N4CCC(CC4)C#N)cccc2n1CC(=O)Nc5c(Cl)cc(Cl)cc5Cl		10.4
10k	Cc1nc2c(cccc2n1CC(=O)Nc3c(Cl)cc(Cl)cc3Cl)C4CC4CO		8.9
10l	Cc1nc2c(cccc2n1CC(=O)Nc3c(Cl)cc(Cl)cc3Cl)[C@H]4C[C@H]4CO		2.6
10m	Cc1nc2c(cccc2n1CC(=O)Nc3c(Cl)cc(Cl)cc3Cl)[C@H]4C[C@@H]4CN5CCOCC5		3.2	2.4	0.61	0.16
10n	Cc1nc2c(cccc2n1CC(=O)Nc3c(Cl)cc(Cl)cc3Cl)[C@H]4C[C@@H]4CN5CCC(O)C5		3.2	1.9
10o	Cc1nc2c(cccc2n1CC(=O)Nc3c(Cl)cc(Cl)cc3Cl)[C@H]4C[C@@H]4CN5CCC(C5)N6CCOCC6		6.2
10p	Cc1nc2c(cccc2n1CC(=O)Nc3c(Cl)cc(Cl)cc3Cl)C4CC4CN5CCOCC5		3.6	0.34
10q	Cc1nc2c(cccc2n1CC(=O)Nc3c(Cl)cc(Cl)cc3Cl)C4CC4CN5CC[C@@H](C5)N6CCS(=O)(=O)CC6		2.1	0.29	1.6	3.8
11a	CN(CCNC(=S)Nc1ccc2c(c1)C(=O)OC23c4ccc(O)cc4Oc5cc(O)ccc35)C(=O)c6cc(NC(=O)Cn7c(N)nc8c(C)cccc78)c(Cl)cc6C			3.6
11b	ClC1=C(NC(CN2C3=CC=CC(C)=C3N=C2N)=O)C=C(C(N(CCNC(CCC4=CC=C5N4B(F)(F)[N]6=C(C7=CC=CN7)C=CC6=C5)=O)C)=O)C(C)=C1
